# Supplementary material for: Cardioprotective Antioxidant and Anti-Inflammatory Mechanisms Induced by Intermittent Hypobaric Hypoxia
Source: Antioxidants (Basel). 2022 May 25;11(6):1043. doi: 10.3390/antiox11061043 (PMC9220055; doi:10.3390/antiox11061043)
Supplement: Supplementary file 1 [file antioxidants-11-01043-s001.zip]

Archive with 1 entries (1 files):
- antioxidants-1708559-supplementary.pdf
